# Supplementary material for: Validity and Reliability of a New Specific Parkour Test: Physiological and Performance Responses
Source: Front Physiol. 2019 Oct 30;10:1362. doi: 10.3389/fphys.2019.01362 (PMC6831735; doi:10.3389/fphys.2019.01362)
Supplement: Supplementary file 1 [file Table_1.xlsx]

## Sheet: Fenicottero
Codice identificativo	Dominant limb (score)	No dominant limb (score)
MB	0	0
VS	0	0
AV	0	0
LN	0	0
ML	0	0
GC	0	0
SB	0	0
PB	0	0
LT	0	0
LM	0	0
SL	0	0
DL	0	0
AP	0	0
TEST DEL FENICOTTERO

## Sheet: Foglio1
Session 2
	Time (s)
Participants	1	2	3	4	5	6	7	8	9	10	Total time	RPE (Borg 1-20)
Male	5.2	5.87	7	6.41	6.78	6.54	6.1	6.89	6.66	7.13	64.58	13
Male	8.23	8.98	9.43	8.13	9.78	10.21	12.4	12.19	13.81	13.06	106.22	18
Male	4.94	5.32	6.4	6.8	6.78	7.18	6.53	7.17	6.94	5.9	63.96	13
Male	6.39	6.85	7.06	8.03	8.17	9.29	9.94	8.65	10.01	10.5	84.89	17
Male	5.31	6.12	6.65	6.49	7.01	6.34	7.1	6.37	7.23	7.08	65.7	15
Male	6.96	7.45	8.21	7.57	10.21	8.43	8.99	10.87	10.15	10.5	89.34	17
Male	8.21	9.21	9.45	11.81	10.17	11.91	12.57	12.12	10.81	13.42	109.68	18
Male	5.8	6.49	7.14	6.66	7.74	6.98	7.45	7.9	9.13	8.12	73.41	17
Male	5.26	5.93	6.32	6.67	7.34	6.91	7.78	7.31	7.11	6.41	67.04	15
Male	6.27	7.19	8.54	7.9	8.12	8.88	9.67	8.23	10.66	8.92	84.38	18
Female	5.23	5.98	6.21	6.45	6.98	7.45	7.01	6.51	7.86	7.13	66.81	16
Female	9.81	10.19	12.34	12.11	10.17	13.35	14.62	14.33	12.19	12.39	121.5	18
Female	9.11	9.61	10.83	11.22	12.55	12.87	11.29	12.11	15.11	12.22	116.92	18
t-test	0.100242	0.128954	0.0841701	0.103359	0.163081	0.0618338	0.24758	0.223886	0.175864	0.430486	0.143763	0.332446
Session 2 males and females sprint times, total time, and RPE values with t-test results.
